# Supplementary material for: Nuclear Receptor Hepatocyte Nuclear Factor (HNF4) Controls Reproduction and Survival in Cotton Aphids by Regulating Lipid Metabolism
Source: Insects. 2025 Nov 28;16(12):1216. doi: 10.3390/insects16121216 (PMC12733786; doi:10.3390/insects16121216)
Supplement: Supplementary file 1 [file insects-16-01216-s001.zip]

Archive with 1 entries (1 files):
- insects-3971387-supplementary.pdf
